# Supplementary material for: Cell biology of primary cell wall synthesis in plants
Source: Plant Cell. 2021 Oct 6;34(1):103–28. doi: 10.1093/plcell/koab249 (PMC8774047; doi:10.1093/plcell/koab249)
Supplement: koab249_Supplementary_Data [file koab249_supplementary_data.zip]

Archive with 1 entries (1 files):
- tpc.21.00544__SupplementalDS1.xlsx
