# Supplementary material for: Cell biology of primary cell wall synthesis in plants
Source: Plant Cell. 2021 Oct 6;34(1):103–28. doi: 10.1093/plcell/koab249 (PMC8774047; doi:10.1093/plcell/koab249)
Supplement: koab249_Supplementary_Data [file koab249_supplementary_data.zip › tpc.21.00544__SupplementalDS1.xlsx]

## Sheet: Sheet1
	Supplemental Data. Gu and Rasmussen. (2022). Plant Cell.
	Supplemental Data Set S1. Summary of the cytoskeletal and cell wall proteins required for diffuse growth and cytokinesisPurple text indicates that proteins are involved in both diffuse growth and cytokinesis. Red text indicates that proteins are likely involved in only diffuse growth. Blue text indicates that proteins are likely involved only in cytokinesis.
	Accession number	Name or class of protein	Molecular or biochemical function	Localization	Mutant phenotype	Reference
	Cellulose and callose synthases
	AT4G32410, AT5G05170, AT5G64740	CesA1, CesA3, CesA6	Cellulose synthase	PM, Golgi, TGN, SmaCCs/MASCs, cell plate	Incomplete cell walls and/or cytokinesis defects	(Vain et al., 2014; Miart et al., 2014; Beeckman et al., 2002; Desprez et al., 2007; Daras et al., 2009; Paredez et al., 2006; Fagard et al., 2000);
	AT1G05570	CalS1/GSL6	Callose synthase	Localized to cell plate and interacts with Phragmoplastin	Altered plasmodesmata no cytokinesis defects	(Hong et al., 2001a; Cui and Lee, 2016)
	AT3G07160, AT2G36850	GSL10, GSL8	Callose synthase	ND	Cytokinesis defect	(Töller et al., 2008)(Thiele et al., 2009; Chen et al., 2009; Saatian et al., 2018)(Guseman et al., 2010)
	AT1G02730	AtCSLD5/ZmCSLD1/OsCLSD4	Unknown polysaccharide synthase	Cell plate localized, mitosis specific	Cytokinesis defect	(Hunter et al., 2012; Gu et al., 2016; Yang et al., 2016; Yoshikawa et al., 2013; Li et al., 2009)
	Proteins that co-localize with CesAs
	AT2G22125, AT1G44120, AT1G77460	CSI1, CSI2, CSI3	Microtubule and CesA linker	PM, SmaCCs/MASCs	CSC uncoupled from microtubules	(Gu et al., 2010; Li et al., 2012; Lei et al., 2015; Zhu et al., 2018b; Lei et al., 2013; Xin et al., 2020; Bringmann et al., 2012)
	AT1G45688, AT5G42860	CC1, CC2	Microtubule and cellulose synthase linker	PM, Golgi, SmaCCs/MASCs	Cell elongation defects during salt stress	(Kesten et al., 2019; Endler et al., 2016)
	AT5G49720	KORRIGAN1	Endo 1, 4 glucanase	Cell plate, PM, TGN, Golgi, SmaCCs/MASCs	Cytokinesis and diffuse growth defects	(Zuo et al., 2000; Vain et al., 2014; Lei et al., 2014; Mansoori et al., 2014)
	Proteins that mediate CESA trafficking
	AT2G41770, AT3G57420	STELLO1, STELLO2		Golgi	Defects in cell elongation	(Zhang et al., 2016)
	AT5G06970	PATROL1	MUN domain, exocyst tethering	Punctate at the cell cortex, early cell plate	Defect in cell elongation	(Zhu et al. 2018; Hashimoto-Sugimoto et al. 2013; Maeda et al. 2020)
	AT5G18520, AT3G09570, AT5G02630, AT5G42090, AT2G010170	7TMs	Similar to GPCRs	Golgi, TGN, SmaCCs/MASCs	Defect in cell elongation	(McFarlane et al., 2021)
	AT1G78880, AT1G16860	SHOU4, SHOU4L	Transmembrane domain proteins	ND	Defect in cell elongation	(Polko et al., 2018)
	Endocytosis and exocytosis, vesicle fusion
	AT5G46630	AP2M	Endocytosis	Punctate at the cell cortex	Defects in cell elongation, floral development	(Bashline et al. 2013; Yamaoka et al. 2013; Di Rubbo et al. 2013)
	AT3G01780, AT3G50590, AT5G24710, AT2G07360, AT5G57460, AT1G20760, AT1G21630, AT1G15370	TPLATE complex	Endocytosis	Punctate at the cell cortex, cortical division zone	Defect in cell elongation, essential for cytokinesis	(Van Damme et al., 2006; Gadeyne et al., 2014; Sánchez-Rodríguez et al., 2018; Wang et al., 2021a; Bashline et al., 2015)
	AT5G42080, AT1G14830, AT1G59610	Dynamins (DRP1A, DRP1C, DRP2B Phragmoplastin, OsDRP2B)	Large GTPase, membrane tubulation	Punctate at the cell cortex, cell plate	Defect in cell elongation, essential for cytokinesis	(Gu and Verma 1996; Kang et al. 2003; Baquero Forero and Cvrčková 2019; Collings et al. 2008; Ekanayake et al. 2021; Konopka et al. 2008; Konopka and Bednarek 2008; (Xiong et al., 2010)
	AT1G47550, AT1G21170, AT1G71820, AT3G10380, AT5G12370, AT4G02350, AT5G58430, AT5G49830	Exocyst complex (SEC3, SEC5, SEC6, SEC8, SEC10, SEC15, EXO70, EXO84)	Vesicle tethering, interacts with KEULE	Punctate at the cell cortex, division site, cell plate	Defects in cell elongation and cytokinesis	(Zhu et al., 2018b; Tang et al., 2019; Fendrych et al., 2010; Brejšková et al., 2021; Rawat et al., 2017; Wu et al., 2013)
	AT4G38200, AT3G60860, AT1G01960, AT4G35380	BIG1-4	ARF-GEFs redirect endocytic and exocytic vesicles to the cell plate	TGN	Cytokinesis defect	(Richter et al., 2014)
	AT1G28490	SYP61		Punctate at the cell cortex, TGN, Golgi	ND - reduced growth after salt treatment	(Wilkop et al., 2019; Li et al., 2017b; Sanderfoot et al., 2001)
	AT1G09630, AT1G01200	RabA2A and RabA3	Monomeric GTPase	Cell plate, Partial co-loc with TGN, Knolle co-localization	Dominant negative version causes cytokinesis defect	(Chow et al., 2008)
	AT1G06400, AT1G16920, AT5G45750	RabA1a-c	Monomeric GTPase	TGN, cell plate	Defect in cell elongation, hypersensitive to Endosidin 1 during cytokinesis	(Qi and Zheng, 2013)
	AT2G43130	RabA5c	Monomeric GTPase	Cell plate and cell edges, Partial co-loc with TGN, but mostly it an undefined vesicle	Defect in cell elongation and cytokinesis	(Kirchhelle et al., 2016, 2019)
	AT3G53610, AT5G59840, AT3G46060, AT5G03520, AT3G09900	RabE1a-e	Monomeric GTPase	Punctate at the cortex, cell plate	Interacts with SCD1, SCD2 and the exocyst	(Mayers et al., 2017)
	AT1G49040, AT3G48860	SCD1 and SCD1	Likely GEF for RABE1	Punctate at the cortex, cell plate	Guard cell cytokinesis defect	(Falbel et al., 2003; McMichael et al., 2013; Mayers et al., 2017)
	AT1G08560	Knolle	Syntaxin	Cell plate, TGN, vacuole after cytokinesis	Cytokinesis defect, unfused vesicles accumulate at the cell plate	(Boutté et al., 2010; Chow et al., 2008; Lauber et al., 1997; Lukowitz et al., 1996)
	AT5G11040, AT5G54440, AT3G17900	TRAPPII complex	Likely GEF for RAB GTPases	TGN, cell plate	Cytokinesis defect	(Thellmann et al., 2010; Garcia et al., 2020; Jaber et al., 2010; Qi et al., 2011; Kalde et al., 2019; Rybak et al., 2014)
	AT4G34660	SH3P2	Membrane tubulation, interacts with formin	Cell plate	Cytokinesis defect	(Ahn et al., 2017; Baquero Forero and Cvrčková, 2019)
	Microtubule interacting proteins
	AT1G80350, AT1G61210, AT5G08390, AT5G23430	KATANIN	Catalytic p60 and targeting p80 subunits	Cell cortex, microtubule crossovers, phragmoplast	Diffuse growth, microtubule organization, phragmoplast defects	(Panteris et al., 2011; Bouquin et al., 2003; Wang et al., 2017a; Panteris et al., 2021; Ovečka et al., 2020; Komis et al., 2017)
	AT1G23790	MACET/CORD4	Microtubule nucleator, recruits Katanin	Distal phragmoplast	Slower phragmoplast expansion	(Schmidt and Smertenko, 2019; Sasaki et al., 2019)
	AT2G41350, AT2G32980, AT5G48520, AT1G50710, AT5G38880, AT5G40740, AT5G17620, AT4G30710, AT2G44190	AUGMIN complex	Microtubule dependent nucleation	Phragmoplast	Partially defective phragmoplast	(Lee et al., 2017; Wang et al., 2018; Hotta et al., 2012; Oh et al., 2016; Nakaoka et al., 2012; Ho et al., 2011b)
	AT4G09550, AT1G73790	GIP1, GIP2	Microtubule dependent nucleation Mozart1 homologs, gamma tubulin interactions	Distal phragmoplast (similar to gamma tubulin), nuclear envelope	Growth and cytokinesis defects	(Nakamura et al., 2012; Janski et al., 2012)
	AT5G51600	MAP65-3	Antiparallel bundling	Phragmoplast midline	Cytokinesis defect, mutants have wide space between phragmoplast disks	(Söllner et al., 2002; Müller et al., 2004; Ho et al., 2011a, 2012)
	AT3G60840	MAP65-4	Parallel and antiparallel bundling, crosslinking promotes microtubule elongation	Phragmoplast midline, division site	Synthetically enhance map65-3 mutants, cytokinesis defects	(Fache et al. 2010; Li et al. 2017; Smertenko et al. 2008)
	AT5G55230, AT4G26760	MAP65-1, MAP65-2	MAP65-1 and MAP65-2 required for diffuse growth, microtubule bundling	Various localization including cell cortex and phragmoplast leading edge	Diffuse growth defects, map65-1 and map65-2 Synthetically enhance map65-3 mutants	(Smertenko et al. 2006; Sasabe et al. 2011; Lucas and Shaw 2012; Murata et al. 2013)
	AT2G20190	CLASP	Microtubule binding protein	Cell edges and mitotic microtubules	Diffuse growth defect	(Ambrose et al., 2011, 2007; Kirik et al., 2007; Zhu et al., 2018a; Halat et al., 2020; Thoms et al., 2018)
	AT2G35630	MOR1/GEM1	TOG domain microtubule-binding protein	Phragmoplast midline	Growth and cytokinesis defects	(Park and Twell, 2001; Whittington et al., 2001; Kawamura et al., 2006; Twell et al., 2002; Yasuhara et al., 2002; Hamada et al., 2004; Kawamura and Wasteneys, 2008; Steiner et al., 2016; Eleftheriou et al., 2005)
	AT3G05330	TAN1	Microtubule crosslinking and bundling protein	Division site, phragmoplast midline	Division plane orientation defects	(Smith et al., 1996; Martinez et al., 2017, 2020; Smith et al., 2001)
	AT2G34680	AIR9	Microtubule binding	Microtubules, cell plate and cell plate insertion site	Division plane orientation defects with tan1	(Buschmann et al., 2006; Mir et al., 2018; Buschmann et al., 2015)
	AT2G26180, AT1G17480, AT1G72670	IQD6-8	Microtubule binding	Division site, cortex	Division plane defects	(Kumari et al., 2021)
	Kinesins
	AT5G47820, AT3G50240, AT5G60930	Several Kinesin 4/Brittle Culm 12, Kin4-1a-c	Kinesin 4, processive plus end directed	Nucleus, phragmoplast midline	MT overlaps in the phragmoplast (P. patens), cell wall defects	(de Keijzer et al., 2017; Zhang et al., 2010; Zhu et al., 2015; Ganguly et al., 2020b, 2017; Kong et al., 2015; Miki et al., 2014)
	AT4G14150, AT3G23670	PAKRP1, PAKRP1L,	Kinesin 12, plus end directed, interacts with TIO kinase	Phragmoplast and phragmoplast midline	Cytokinesis defect in male gametogenesis	(de Keijzer et al., 2017; Zhang et al., 2010; Zhu et al., 2015; Ganguly et al., 2020b, 2017; Kong et al., 2015; Miki et al., 2014; Zhong et al., 2002)
	AT3G17360, AT3G19050	POK1, POK2	Kinesin 12, plus end directed diffusive and processive movement	Phragmoplast midline and division site	Division plane positioning	(Herrmann et al., 2018; Müller et al., 2006; Lipka et al., 2014; Chugh et al., 2018)
	AT1G18370	NACK1/HINKEL, Nac a-c, NACK2/TES/STUD	Kinesin 7, processive plus end movement	Phragmoplast midline	Cytokinesis defects	(Naito and Goshima, 2015; Nishihama et al., 2002; Strompen et al., 2002; Yang et al., 2003; Sasabe et al., 2015)
	AT2G37420, AT2G36200, AT2G28620, AT3G45850	NtKRP/AtKRP125c/Kin5 a-d	Kinesin 5, minus end directed	Distal phragmoplast	Cytokinesis defect	(Asada et al., 1997; Bannigan et al., 2007; Miki et al., 2014)
	NP_001292799	VKS1/ZmKIN11	Kinesin 14 minus end directed	Microtubules, nucleus	Cytokinesis defect in endosperm	(Huang et al., 2019)
	AT4G14330	PAKRP2/KINIDa and KINIDb/STEMLESS DWARF1	Processive plus end movement	Phragmoplast midline and phragmoplast	Cytokinesis and growth defect	(Hiwatashi et al., 2008; Gicking et al., 2019; Fang et al., 2018)
	AT5G65930	KCBP	Calmodulin binding, minus end directed kinesin	Division site, microtubules	Trichome defect, no cytokinesis defect	(Reddy et al., 1996; Miki et al., 2014; Buschmann et al., 2015; Yoshida et al., 2019; Kao et al., 2000; Tian et al., 2015; Oppenheimer et al., 1997)
	Myosins
	AT1G50360	MYOSIN VIII	Actin motor protein, Binds both microtubules and actin	Division site, microtubules	Growth and division positioning defects	(Wu and Bezanilla, 2014)
	AT5G20490, AT1G17580, AT5G43900	MYOSIN XI	Actin motor protein interacts with exocyst complex	Phragmoplast, spindle midline, division site	Division plane defects, reduced cell elongation	(Abu-Abied et al., 2018; Sun et al., 2018; Zhang et al., 2020)
	Formins
	AT5G54650	FH5, OsFH5	Formin Homology 5	Cell plate	Delayed cytokinesis and reduced cell elongation	(Yang et al., 2011; Zhang et al., 2011b; Ingouff et al., 2005)
	AT1G24150	FH4	Formin homology 4 binds actin and microtubules	Microtubules, ER	ND	(Deeks et al., 2010)
	FJ997271, FJ997272	FOR1, FOR2		Punctate at the cell cortex	Growth defect, no cytokinesis defect	(van Gisbergen et al., 2020; Vidali et al., 2009)
	AT1G31810	FORMIN 14		Microtubules	Cytokinesis defects during male meiocyte development	(Du et al., 2021; Li et al., 2010)
